# Supplementary material for: Genomic Analysis of Puerto Rican Hispanic/Latino Men with Prostate Cancer
Source: Cancers (Basel). 2026 Mar 27;18(7):1091. doi: 10.3390/cancers18071091 (PMC13072284; doi:10.3390/cancers18071091)
Supplement: Supplementary file 1 [file cancers-18-01091-s001.zip]

Archive with 2 entries (2 files):
- Supplemental_Figs.pdf
- Supplemental_Tables_20260225.xlsx
