# Supplementary material for: Genomic Analysis of Puerto Rican Hispanic/Latino Men with Prostate Cancer
Source: Cancers (Basel). 2026 Mar 27;18(7):1091. doi: 10.3390/cancers18071091 (PMC13072284; doi:10.3390/cancers18071091)
Supplement: Supplementary file 1 [file cancers-18-01091-s001.zip › Supplemental_Tables_20260225.xlsx]

## Sheet: Supp Table 1 WES germline QC
Patient	total_reads	duplicates	fraction_duplicates	mapped	fraction_mapped	properly_paired	fraction target covered >=10x	average depth of coverage
P01	280753968	78628527	0.2801	279951401	0.9971	261211587	0.9948	211.885
P02	375724976	98796331	0.2629	374982696	0.998	369404512	0.9958	315.734
P04	293390640	59219499	0.2018	293037889	0.9988	290837550	0.9949	273.44
P05	90124181	17582076	0.1951	89819915	0.9966	81806253	0.9634	72.9001
P06	103883132	18540621	0.1785	103652052	0.9978	95614819	0.9819	86.0682
P07	252446811	51548130	0.2042	252039791	0.9984	236254787	0.9949	211.05
P08	285653347	56934170	0.1993	285256680	0.9986	275606985	0.9875	255.009
P09	250855266	47494921	0.1893	250232015	0.9975	242839593	0.994	221.014
P10	164934239	29559670	0.1792	164315019	0.9962	114075753	0.9643	91.5734
P11	139742344	21044471	0.1506	139288174	0.9967	90803878	0.9502	72.1434
P12	146800953	25526212	0.1739	146333210	0.9968	116133419	0.9666	100.613
P13	224952199	43302997	0.1925	224334893	0.9973	209702889	0.9966	190.033
P14	227915554	45881624	0.2013	227251514	0.9971	209961692	0.9958	184.099
P15	183246786	26185698	0.1429	182895249	0.9981	179640732	0.9959	177.635
P29	110855524	41125736	0.371	110855524	1	110062554	0.9909	78.7167
P30	121724198	47678588	0.3917	121724198	1	120950240	0.9914	84.3982
P31	124688328	43746224	0.3508	124688328	1	123911940	0.9927	93.2222
P32	112572584	40721148	0.3617	112572584	1	111781728	0.9909	82.1382
P33	101240944	30733594	0.3036	101240944	1	100650592	0.9903	80.8191
P35	336421849	96211973	0.286	335434932	0.9971	310913888	0.9986	236.677

## Sheet: Supp Table 2 WES tumor QC
Patient	total_reads	duplicates	fraction_duplicates	mapped	fraction_mapped	properly_paired	fraction target covered >=10x	average depth of coverage
P01	257570921	110863519	0.4304	256972311	0.9977	238897792	0.9768	151.369
P02	597646464	282863107	0.4733	596023731	0.9973	583156715	0.9965	355.733
P04	198569706	81027762	0.4081	198200762	0.9981	191581036	0.9565	130.912
P05	730175808	260601642	0.3569	727792771	0.9967	713165943	0.9969	521.712
P06	901381591	402711065	0.4468	898500253	0.9968	874183528	0.9974	552.089
P07	274341750	92678108	0.3378	273190841	0.9958	259325499	0.9929	195.873
P08	467380372	185169665	0.3962	466494425	0.9981	443727272	0.9949	305.165
P09	646618402	300907482	0.4654	644253011	0.9963	619188404	0.9958	376.798
P10	179659080	81063240	0.4512	178980248	0.9962	173519235	0.9444	104.14
P11	132435023	57466739	0.4339	132056789	0.9971	128001119	0.917	78.3401
P12	779243221	350538320	0.4498	777189757	0.9974	759479798	0.997	477.668
P13	407485030	187199234	0.4594	406306460	0.9971	392466694	0.9941	234.93
P14	884491633	411034156	0.4647	880771831	0.9958	852935402	0.9977	516.052
P15	592070003	270410024	0.4567	590224851	0.9969	560252578	0.9964	334.779
P29	222314468	109345236	0.4918	222314468	1	219638490	0.9331	110.802
P30	230528132	126353302	0.5481	230528132	1	229032674	0.9223	101.783
P31	229452502	89178890	0.3887	229452502	1	228095096	0.9732	152.536
P32	240909160	102060660	0.4236	240909160	1	239382458	0.9607	149.677
P33	226069154	84952596	0.3758	226069154	1	223797006	0.9636	152.844
P35	268324438	124365598	0.4635	267810500	0.9981	252462448	0.9954	156.761

## Sheet: Supp Table 3 Somatic Mut QC
Patient	all_vars	genic_vars	coding_vars	synon_vars	nonsynon_vars	Ti_Tv_ratio	coding_Ti_Tv_ratio	var_spectrum
P01	101	100	54	10	46	1.6111	1.9412	A:C=2,A:G=10,A:T=5,C:A=8,C:G=3,C:T=18,G:A=23,G:C=4,G:T=8,T:A=4,T:C=7,T:G=2
P02	103	99	62	16	47	2.2069	2.9333	A:C=2,A:G=7,A:T=1,C:A=6,C:G=5,C:T=17,G:A=30,G:C=5,G:T=4,T:A=6,T:C=10
P04	110	110	61	26	35	1.9444	2.5294	A:C=3,A:G=12,A:T=2,C:A=3,C:G=7,C:T=21,G:A=29,G:C=5,G:T=4,T:A=4,T:C=8,T:G=8
P05	16	16	7	2	5	1.5	6	A:C=2,A:G=4,C:A=1,C:G=3,C:T=3,G:A=2
P06	12	11	4	1	3	0.375	1	A:C=3,C:T=1,G:A=1,G:C=2,G:T=2,T:C=1,T:G=1
P07	54	52	33	8	26	1.7222	2.2	A:C=2,A:G=2,A:T=3,C:A=2,C:G=3,C:T=11,G:A=14,G:C=3,G:T=2,T:A=1,T:C=4,T:G=2
P08	16	14	7	2	5	0.875	1	A:C=4,A:G=1,A:T=3,C:T=1,G:A=3,T:A=1,T:C=2
P09	8	7	4	0	4	0.2	0.5	A:C=1,C:A=1,G:A=1,G:C=1,T:G=2
P10	73	72	15	4	12	2.7222	3	A:C=1,A:G=5,A:T=3,C:A=3,C:G=3,C:T=23,G:A=17,G:T=2,T:A=2,T:C=4,T:G=4
P11	91	91	16	3	15	1.7241	4	A:C=1,A:G=1,A:T=5,C:A=5,C:G=2,C:T=17,G:A=23,G:C=5,G:T=5,T:A=3,T:C=9,T:G=3
P12	77	77	52	17	38	1.2903	1.8235	A:C=1,A:G=3,A:T=1,C:A=8,C:G=4,C:T=14,G:A=17,G:C=3,G:T=6,T:A=3,T:C=6,T:G=5
P13	62	62	33	8	26	1.2917	1.0714	A:C=2,A:G=6,A:T=4,C:G=3,C:T=13,G:A=8,G:C=3,G:T=4,T:A=5,T:C=4,T:G=3
P14	10	10	6	4	2	0.8	0.6667	A:T=2,C:G=1,G:A=2,G:C=2,T:C=2
P15	78	77	38	15	24	2.0417	3.5	A:C=4,A:G=4,A:T=2,C:A=4,C:G=3,C:T=16,G:A=22,G:C=1,G:T=5,T:A=4,T:C=7,T:G=1
P29	509	506	184	49	142	3.8111	4.7826	A:C=9,A:G=37,A:T=11,C:A=13,C:G=7,C:T=153,G:A=123,G:C=13,G:T=11,T:A=13,T:C=30,T:G=13
P30	290	288	120	20	104	5.6364	5.2727	A:C=2,A:G=10,A:T=4,C:A=6,C:G=3,C:T=86,G:A=82,G:C=4,G:T=4,T:A=6,T:C=8,T:G=4
P31	185	185	106	28	80	1.9	1.9697	A:C=5,A:G=9,A:T=4,C:A=10,C:G=8,C:T=50,G:A=40,G:C=2,G:T=14,T:A=6,T:C=15,T:G=11
P32	149	145	52	24	33	6.6667	4.1111	A:C=2,A:G=7,C:A=5,C:G=3,C:T=62,G:A=46,G:C=2,G:T=5,T:C=5,T:G=1
P33	142	141	64	19	49	5.2273	4.4545	A:C=3,A:G=5,A:T=4,C:A=2,C:G=3,C:T=56,G:A=39,G:C=3,G:T=1,T:A=2,T:C=15,T:G=4
P35	24	24	5	3	2	0.9167	1.5	A:C=3,A:G=2,A:T=3,C:A=2,C:G=1,C:T=2,G:A=4,T:A=1,T:C=3,T:G=2

## Sheet: Supp Table 4 Recurrent CNVs
Number of samples with CNV	Gene symbol	Event	Chromosome	start	end
8	BTBD6	DEL	chr14	105248573	105251093
8	BRF1	DEL	chr14	105209285	105301001
7	ZNF512B	DEL	chr20	63956703	63969930
7	ZGPAT	DEL	chr20	63708089	63736141
7	ZBTB46	DEL	chr20	63743667	63790923
7	YTHDF1	DEL	chr20	63195428	63216131
7	UCKL1	DEL	chr20	63939828	63956416
7	TPD52L2	DEL	chr20	63865293	63891545
7	TOLLIP	DEL	chr11	1274370	1309632
7	TNFRSF6B	DEL	chr20	63696651	63698684
7	TMEM121	DEL	chr14	105526582	105530198
7	TEX22	DEL	chr14	105398537	105413859
7	TEDC1	DEL	chr14	105491254	105499182
7	TCFL5	DEL	chr20	62841114	62861763
7	TCEA2	DEL	chr20	64063197	64072347
7	STMN3	DEL	chr20	63641085	63652766
7	SRMS	DEL	chr20	63540809	63547504
7	SOX18	DEL	chr20	64047581	64049639
7	SLCO4A1	DEL	chr20	62656358	62672293
7	SLC2A4RG	DEL	chr20	63739775	63744050
7	SLC17A9	DEL	chr20	62952708	62969585
7	SAMD10	DEL	chr20	63974115	63979642
7	RTEL1-TNFRSF6B	DEL	chr20	63659299	63698684
7	RTEL1	DEL	chr20	63658293	63696242
7	RPS21	DEL	chr20	62387324	62388115
7	RGS19	DEL	chr20	64073180	64079518
7	RBBP8NL	DEL	chr20	62410236	62427539
7	PTK6	DEL	chr20	63528000	63537376
7	PTK2	AMP	chr8	140658629	140954835
7	PRPF6	DEL	chr20	63981131	64033100
7	PPDPF	DEL	chr20	63520774	63521938
7	PCMTD2	DEL	chr20	64255747	64276226
7	PACS2	DEL	chr14	105314743	105398147
7	OPRL1	DEL	chr20	64080081	64100633
7	OGFR	DEL	chr20	62804834	62814000
7	NUDT14	DEL	chr14	105172938	105181312
7	NTSR1	DEL	chr20	62708835	62762771
7	NPBWR2	DEL	chr20	64105819	64107171
7	NKAIN4	DEL	chr20	63240783	63254463
7	MYT1	DEL	chr20	64164473	64242251
7	MUC5B	DEL	chr11	1223065	1262172
7	MUC5AC	DEL	chr11	1157952	1201138
7	MUC2	DEL	chr11	1102454	1103456
7	MRGBP	DEL	chr20	62796472	62801729
7	MOB2	DEL	chr11	1469456	1486779
7	LKAAEAR1	DEL	chr20	64083379	64084359
7	LIME1	DEL	chr20	63736663	63739103
7	KRTAP5-5	DEL	chr11	1629774	1630707
7	KRTAP5-4	DEL	chr11	1620957	1622138
7	KRTAP5-3	DEL	chr11	1607564	1608463
7	KRTAP5-2	DEL	chr11	1597176	1598294
7	KRTAP5-1	DEL	chr11	1584341	1585283
7	KCNQ2	DEL	chr20	63406136	63472590
7	JAG2	DEL	chr14	105140994	105168776
7	HIST1H4K	AMP	chr6	27831215	27831527
7	HIST1H4J	AMP	chr6	27824107	27824480
7	HIST1H3H	AMP	chr6	27810063	27811300
7	HIST1H2BN	AMP	chr6	27838600	27855709
7	HIST1H2BM	AMP	chr6	27815043	27815424
7	HIST1H2BL	AMP	chr6	27807443	27807931
7	HIST1H2AL	AMP	chr6	27865354	27865747
7	HIST1H2AK	AMP	chr6	27837946	27838339
7	HIST1H2AJ	AMP	chr6	27814353	27814740
7	HIST1H2AI	AMP	chr6	27808198	27808701
7	HELZ2	DEL	chr20	63559201	63572455
7	GMEB2	DEL	chr20	63587601	63619876
7	GID8	DEL	chr20	62938146	62948475
7	GATA5	DEL	chr20	62463496	62475995
7	FNDC11	DEL	chr20	63554158	63556695
7	EEF1A2	DEL	chr20	63488013	63499083
7	DUSP8	DEL	chr11	1554050	1565936
7	DNAJC5	DEL	chr20	63895125	63936011
7	DIDO1	DEL	chr20	62877737	62937952
7	COL9A3	DEL	chr20	62817061	62841159
7	COL20A1	DEL	chr20	63295039	63334851
7	CHRNA4	DEL	chr20	63343222	63361349
7	CABLES2	DEL	chr20	62388631	62407285
7	C20orf204	DEL	chr20	64036174	64039001
7	BRSK2	DEL	chr11	1411151	1461745
7	BIRC7	DEL	chr20	63235904	63240495
7	BHLHE23	DEL	chr20	63005926	63007035
7	ARFRP1	DEL	chr20	63698642	63707853
7	ARFGAP1	DEL	chr20	63272864	63289344
7	ABHD16B	DEL	chr20	63861497	63862988
6	ZBTB22	AMP	chr6	33314417	33317744
6	WDR46	AMP	chr6	33279107	33289239
6	VPS52	AMP	chr6	33250277	33271876
6	TTYH1	DEL	chr19	54415525	54436719
6	TNNT3	DEL	chr11	1922866	1938492
6	TNNI2	DEL	chr11	1838980	1841678
6	TG	AMP	chr8	132866957	133134899
6	TBX3	AMP	chr12	114670254	114683590
6	TAPBP	AMP	chr6	33303572	33314212
6	SYT8	DEL	chr11	1834443	1837521
6	SS18L1	DEL	chr20	62143768	62182514
6	SMIM41	AMP	chr12	52079695	52108239
6	SLA	AMP	chr8	133037638	133060358
6	RPS9	DEL	chr19	54201132	54207647
6	RPS18	AMP	chr6	33272074	33276511
6	RNF5	AMP	chr6	32178404	32180793
6	RGL2	AMP	chr6	33291653	33298942
6	PSMA7	DEL	chr20	62136732	62143394
6	PRRT1	AMP	chr6	32148362	32151939
6	PRR33	DEL	chr11	1888576	1891895
6	PLD4	DEL	chr14	104924815	104933237
6	PHF20L1	AMP	chr8	132775357	132845923
6	PHF1	AMP	chr6	33410960	33416453
6	PFDN6	AMP	chr6	33289596	33290862
6	PBX2	AMP	chr6	32184732	32190202
6	OSBPL2	DEL	chr20	62238484	62296213
6	NR4A1	AMP	chr12	52037714	52059501
6	NDRG1	AMP	chr8	133237175	133297586
6	MUC6	DEL	chr11	1012822	1036718
6	MTG2	DEL	chr20	62183044	62202767
6	MRPL23	DEL	chr11	1947331	1984522
6	LSP1	DEL	chr11	1865164	1892263
6	LSM14B	DEL	chr20	62122474	62135374
6	LILRB5	DEL	chr19	54250495	54257264
6	LILRB3	DEL	chr19	54216883	54223039
6	LILRB2	DEL	chr19	54274465	54281184
6	LILRA6	DEL	chr19	54238548	54242791
6	LILRA5	DEL	chr19	54307069	54313139
6	LILRA4	DEL	chr19	54333184	54339162
6	LENG9	DEL	chr19	54461795	54463711
6	LENG8	DEL	chr19	54451289	54462015
6	LAMA5	DEL	chr20	62309064	62367312
6	LAIR1	DEL	chr19	54351383	54364931
6	KRTAP5-6	DEL	chr11	1697194	1697755
6	KRT80	AMP	chr12	52168995	52192014
6	KIFC1	AMP	chr6	33391822	33409896
6	IQGAP1	AMP	chr15	90388241	90502239
6	IFITM10	DEL	chr11	1732405	1750595
6	HSPA1B	AMP	chr6	31827737	31830254
6	HSPA1A	AMP	chr6	31815463	31817946
6	HRH3	DEL	chr20	62214959	62220278
6	HLA-DRB1	AMP	chr6	32578768	32589848
6	HIST1H4L	AMP	chr6	27873198	27873510
6	HIST1H3J	AMP	chr6	27890381	27890792
6	HIST1H3I	AMP	chr6	27871904	27872315
6	HIST1H2BO	AMP	chr6	27893462	27893843
6	HIST1H2AM	AMP	chr6	27892756	27893149
6	HIST1H1B	AMP	chr6	27866848	27867529
6	GPSM3	AMP	chr6	32190765	32195523
6	GPR132	DEL	chr14	105049394	105065430
6	FKBPL	AMP	chr6	32128706	32130288
6	DAXX	AMP	chr6	33318557	33322959
6	CUTA	AMP	chr6	33416441	33418317
6	CTSD	DEL	chr11	1752754	1763927
6	CLBA1	DEL	chr14	104985787	104995516
6	CEP170B	DEL	chr14	104865312	104896770
6	CDCA4	DEL	chr14	105009935	105021060
6	CDC42EP5	DEL	chr19	54465025	54473296
6	CCN4	AMP	chr8	133191038	133231690
6	C6orf48	AMP	chr6	31834921	31839766
6	B3GALT4	AMP	chr6	33277131	33278825
6	ATG101	AMP	chr12	52069970	52077494
6	ATF6B	AMP	chr6	32115263	32128246
6	AL662884.4	AMP	chr6	32150494	32154373
6	AHNAK2	DEL	chr14	104937252	104978374
6	AGO2	AMP	chr8	140520155	140635633
6	AGER	AMP	chr6	32180967	32184322
6	ADRM1	DEL	chr20	62302092	62308862
6	AC068580.4	DEL	chr11	1744358	1763932

## Sheet: Supp Table 5 HRR NER Genes
Homologous Recombination Repair genes	Nucleotide Excision Repair Genes
ATM	CCNH
ATR	CDK7
BARD1	CETN2
BRCA1	DDB1
BRCA2	DDB2
BRIP1	ERCC1
CHEK1	ERCC2
CHEK2	ERCC3
FANCD2	ERCC4
MRE11	ERCC5
NBN	ERCC6
PALB2	ERCC8
RAD50	GTF2H1
RAD51	GTF2H2
RAD51B	GTF2H3
RAD51C	GTF2H4
RAD51D	GTF2H5
RAD52	LIG1
RAD54B	LIG3
RAD54L	MNAT1
RBBP8	PCNA
RPA1	POLD1
RPA2	POLE
RPA3	RAD23B
XRCC2	RPA1
XRCC3	RPA2
	RPA3
	XPA
	XPC
	XRCC1

## Sheet: Supp Table 6 Germline Var QC
Patient	all_vars	genic_vars	coding_vars	synon_vars	nonsynon_vars	Ti_Tv_ratio	coding_Ti_Tv_ratio	var_spectrum
P01	52422	51832	20962	10973	10536	2.5725	3.127	A:*=64,A:C=1551,A:G=8024,A:T=974,C:*=50,C:A=1662,C:G=2274,C:T=8523,G:*=62,G:A=8785,G:C=2200,G:T=1630,T:*=63,T:A=1005,T:C=7856,T:G=1605
P02	54286	53639	21644	11269	10945	2.52	3.0863	A:*=89,A:C=1604,A:G=8115,A:T=996,C:*=75,C:A=1765,C:G=2410,C:T=8779,G:*=76,G:A=9179,G:C=2331,G:T=1717,T:*=75,T:A=1097,T:C=8022,T:G=1610
P04	55339	54728	22047	11529	11079	2.5559	3.1166	A:*=72,A:C=1629,A:G=8331,A:T=1042,C:*=55,C:A=1784,C:G=2396,C:T=9052,G:*=54,G:A=9345,G:C=2347,G:T=1747,T:*=74,T:A=1092,T:C=8300,T:G=1668
P05	54583	53962	22060	11510	11093	2.5743	3.1746	A:*=88,A:C=1583,A:G=8276,A:T=1059,C:*=88,C:A=1795,C:G=2342,C:T=8922,G:*=64,G:A=9281,G:C=2326,G:T=1637,T:*=77,T:A=1068,T:C=8115,T:G=1628
P06	53759	53191	21675	11359	10872	2.5289	3.1047	A:*=81,A:C=1550,A:G=8064,A:T=1063,C:*=51,C:A=1736,C:G=2337,C:T=8782,G:*=67,G:A=9056,G:C=2343,G:T=1657,T:*=77,T:A=1109,T:C=8016,T:G=1617
P07	55104	54429	22241	11635	11179	2.5394	3.1165	A:*=77,A:C=1582,A:G=8235,A:T=1070,C:*=66,C:A=1763,C:G=2398,C:T=9050,G:*=72,G:A=9320,G:C=2326,G:T=1735,T:*=86,T:A=1132,T:C=8137,T:G=1675
P08	58080	57436	23390	12225	11775	2.5594	3.1411	A:*=94,A:C=1661,A:G=8730,A:T=1129,C:*=79,C:A=1881,C:G=2526,C:T=9706,G:*=67,G:A=9769,G:C=2524,G:T=1803,T:*=97,T:A=1134,T:C=8579,T:G=1714
P09	53961	53363	21748	11376	10924	2.5472	3.0693	A:*=79,A:C=1570,A:G=8096,A:T=1017,C:*=69,C:A=1728,C:G=2375,C:T=8889,G:*=57,G:A=9143,G:C=2329,G:T=1691,T:*=72,T:A=1067,T:C=8002,T:G=1622
P10	54754	54096	21165	11050	10697	2.4201	3.1397	A:*=110,A:C=1573,A:G=7803,A:T=1159,C:*=81,C:A=1813,C:G=2364,C:T=8797,G:*=87,G:A=8880,G:C=2267,G:T=1743,T:*=88,T:A=1173,T:C=7712,T:G=1623
P11	53413	52871	21347	11146	10785	2.4868	3.1034	A:*=71,A:C=1586,A:G=7889,A:T=1058,C:*=88,C:A=1799,C:G=2333,C:T=8651,G:*=72,G:A=8962,G:C=2225,G:T=1670,T:*=73,T:A=1133,T:C=7843,T:G=1605
P12	52765	52158	21137	11047	10640	2.496	3.0686	A:*=109,A:C=1534,A:G=7780,A:T=1038,C:*=90,C:A=1707,C:G=2297,C:T=8442,G:*=89,G:A=8828,G:C=2254,G:T=1658,T:*=80,T:A=1096,T:C=7710,T:G=1541
P13	56787	56182	22810	11942	11467	2.5509	3.1453	A:*=79,A:C=1669,A:G=8556,A:T=1063,C:*=60,C:A=1828,C:G=2502,C:T=9350,G:*=55,G:A=9657,G:C=2387,G:T=1809,T:*=80,T:A=1131,T:C=8423,T:G=1718
P14	55690	55067	22483	11670	11386	2.5464	3.1125	A:*=81,A:C=1618,A:G=8329,A:T=1078,C:*=63,C:A=1793,C:G=2427,C:T=9254,G:*=60,G:A=9392,G:C=2411,G:T=1766,T:*=77,T:A=1092,T:C=8232,T:G=1641
P15	54583	53980	21866	11516	10927	2.5389	3.1304	A:*=83,A:C=1593,A:G=8140,A:T=1040,C:*=68,C:A=1780,C:G=2362,C:T=9031,G:*=66,G:A=9195,G:C=2348,G:T=1699,T:*=69,T:A=1114,T:C=8089,T:G=1635
P29	54050	53429	21843	11383	11030	2.5506	3.1021	A:*=72,A:C=1578,A:G=8176,A:T=1023,C:*=65,C:A=1745,C:G=2374,C:T=9004,G:*=56,G:A=9081,G:C=2340,G:T=1669,T:*=68,T:A=1063,T:C=8012,T:G=1645
P30	52455	51934	21176	10991	10723	2.5611	3.1062	A:*=76,A:C=1524,A:G=7874,A:T=1018,C:*=53,C:A=1682,C:G=2229,C:T=8731,G:*=66,G:A=8845,G:C=2252,G:T=1668,T:*=56,T:A=1034,T:C=7832,T:G=1588
P31	53173	52617	21622	11267	10908	2.5763	3.0734	A:*=75,A:C=1571,A:G=8080,A:T=988,C:*=62,C:A=1732,C:G=2275,C:T=8794,G:*=64,G:A=9086,G:C=2286,G:T=1661,T:*=67,T:A=1033,T:C=7900,T:G=1597
P32	53943	53356	21731	11465	10812	2.6085	3.2039	A:*=60,A:C=1504,A:G=8278,A:T=1017,C:*=61,C:A=1707,C:G=2293,C:T=9015,G:*=57,G:A=9016,G:C=2321,G:T=1675,T:*=65,T:A=1047,T:C=8121,T:G=1635
P33	55664	55072	22456	11738	11296	2.5632	3.1327	A:*=67,A:C=1634,A:G=8356,A:T=1039,C:*=52,C:A=1822,C:G=2419,C:T=9300,G:*=56,G:A=9375,G:C=2402,G:T=1716,T:*=83,T:A=1095,T:C=8326,T:G=1667
P35	55084	54467	22019	11536	11044	2.5329	3.0515	A:*=83,A:C=1631,A:G=8274,A:T=1062,C:*=65,C:A=1768,C:G=2404,C:T=9039,G:*=55,G:A=9243,G:C=2367,G:T=1749,T:*=77,T:A=1063,T:C=8178,T:G=1669

## Sheet: Supp Table 7 Genetic Similarity
	Prostate Cancer		Puerto Rico Southern Municipalities1
	Mean (%)	(SD)	Mean (%)	(SD)
AFR	23.63	10.37	19.3	9.9
EAS	<0.01	<0.01	NA	NA
EUR	61.28	9.45	64.9	12.3
IA	15.08	3.76	15.8	7
SAS	<0.01	<0.01	NA	NA
AFR African, EAS East Asian, EUR European, IA Indigenous American, SAS South Asian, 1 South region includes 5 municipalities of Guayanilla, Juana Diaz, Penuela, Ponce and Yauco.
REF: https://doi.org/10.1371/journal.pone.0016513

## Sheet: Supp Table 8 RNAseq align
Patient	TotalReadInput	UniqueMapped	UniqueMappedRate	MultiMapped	MultiMappedRate	TooManyLoci	TooManyLociRate	UnmappedRate_mismatch	UnmappedRate_tooShort	UnmappedRate_other
P01	123277729	94488295	0.7665	14195533	0.1152	1522148	0.0123	0.0022	0.096	0.0079
P02	97134985	76012976	0.7825	11761055	0.1211	1307286	0.0135	0.0034	0.0669	0.0126
P03	125363069	92884118	0.7409	13091303	0.1044	2123433	0.0169	0.003	0.1259	0.0088
P04	149811438	99700128	0.6655	13797858	0.0921	3220256	0.0215	0.0038	0.2038	0.0133
P05	163544504	129518568	0.7919	25418541	0.1554	2028384	0.0124	0.0006	0.0255	0.0141
P06	163430087	119816114	0.7331	20313966	0.1243	1892406	0.0116	0.0016	0.1069	0.0224
P07	159629930	127273950	0.7973	21833867	0.1368	2007177	0.0126	0.0016	0.0293	0.0224
P08	132296734	96738037	0.7312	15996234	0.1209	1874949	0.0142	0.003	0.1164	0.0143
P09	135341249	98716435	0.7294	17670810	0.1306	1734544	0.0128	0.0023	0.0907	0.0342
P10	111105090	80199303	0.7218	16047487	0.1444	1889770	0.017	0.0061	0.0912	0.0194
P11	106184251	81300477	0.7657	12961565	0.1221	1213453	0.0114	0.0059	0.0767	0.0182
P12	132126586	102499924	0.7758	16502329	0.1249	1322137	0.01	0.0025	0.0637	0.0231
P13	124289303	95402583	0.7676	15410576	0.124	1216457	0.0098	0.0042	0.073	0.0214
P14	118445476	93020087	0.7853	13083114	0.1105	1038328	0.0088	0.0025	0.0684	0.0244
P15	89867701	68457866	0.7618	11257038	0.1253	996921	0.0111	0.003	0.0723	0.0266
P16	132485618	116284115	0.8777	11530133	0.087	475140	0.0036	0.0014	0.0222	0.0081
P17	132609416	113218630	0.8538	12789019	0.0964	762958	0.0058	0.003	0.0308	0.0102
P18	98259828	83099670	0.8457	10047712	0.1023	832222	0.0085	0.0022	0.0361	0.0053
P19	107784883	86806295	0.8054	13306303	0.1235	1795372	0.0167	0.002	0.0428	0.0097
P20	136857619	116753390	0.8531	13584138	0.0993	629733	0.0046	0.0017	0.0271	0.0142
P21	108918792	87485372	0.8032	13040632	0.1197	1460094	0.0134	0.0027	0.052	0.0089
P22	78422573	61610783	0.7856	9694214	0.1236	1568259	0.02	0.0033	0.0571	0.0104
P23	108707859	89903325	0.827	9603192	0.0883	922448	0.0085	0.0026	0.0689	0.0046
P24	169609382	145377714	0.8571	16096874	0.0949	740728	0.0044	0.0013	0.0289	0.0133
P25	88856661	73773502	0.8303	8724527	0.0982	918319	0.0103	0.0025	0.0523	0.0065
P26	168130285	127080288	0.7558	22746369	0.1353	1295017	0.0077	0.0027	0.0435	0.055
P27	113981210	96421274	0.8459	11859349	0.104	872516	0.0077	0.0022	0.0326	0.0075
P28	141019103	119811643	0.8496	13737632	0.0974	723739	0.0051	0.0015	0.0253	0.021
P29	80393544	57047608	0.7096	9676091	0.1204	672221	0.0084	0.0027	0.1503	0.0087
P31	57330574	44331549	0.7733	6865103	0.1197	608630	0.0106	0.0027	0.0821	0.0116
P32	70740454	51657632	0.7302	9473418	0.1339	550436	0.0078	0.0033	0.1143	0.0104
P33	78269495	57944317	0.7403	10500901	0.1342	604229	0.0077	0.0038	0.1074	0.0066
P34	137586283	119192937	0.8663	12642046	0.0919	571181	0.0042	0.002	0.0271	0.0086
P35	129616729	114792561	0.8856	10474495	0.0808	397445	0.0031	0.0019	0.0238	0.0049

## Sheet: Supp Table 9 collectRNAseq
Patient	PF_BASES	PF_ALIGNED_BASES	RIBOSOMAL_BASES	CODING_BASES	UTR_BASES	INTRONIC_BASES	INTERGENIC_BASES	IGNORED_READS	CORRECT_STRAND_READS	INCORRECT_STRAND_READS	PCT_RIBOSOMAL_BASES	PCT_CODING_BASES	PCT_UTR_BASES	PCT_INTRONIC_BASES	PCT_INTERGENIC_BASES	PCT_MRNA_BASES	PCT_USABLE_BASES	PCT_CORRECT_STRAND_READS	MEDIAN_CV_COVERAGE	MEDIAN_5PRIME_BIAS	MEDIAN_3PRIME_BIAS	MEDIAN_5PRIME_TO_3PRIME_BIAS
P01	16316941200	16199621694	653575	10259430974	3860755001	1656369261	422416995	0	123050676	3989209	4e-05	0.633313	0.238324	0.102247	0.026076	0.871637	0.86537	0.968599	1.15473	0.138782	0.375399	0.54095
P02	13194006698	13076500138	285289	7081127614	2940366085	2530625687	524097209	0	89560589	3603661	2.2e-05	0.541516	0.224859	0.193525	0.040079	0.766374	0.759549	0.961319	1.12389	0.148584	0.413177	0.481381
P03	15906631736	15716883543	454931	9207204246	3994128511	2084461384	430636163	0	112123395	4989262	2.9e-05	0.585816	0.25413	0.132626	0.0274	0.839946	0.829926	0.957398	1.25336	0.082181	0.321433	0.458836
P04	17129912321	16872219667	171249	8848241904	3578407644	3646546203	798855040	0	110219417	3565262	1e-05	0.524427	0.212089	0.216127	0.047347	0.736515	0.725436	0.968667	1.17976	0.132396	0.36294	0.435105
P05	23486071446	23424279067	125668	17346122404	3400180316	1799385157	878466231	0	209028758	4652484	5e-06	0.740519	0.145156	0.076817	0.037502	0.885675	0.883345	0.978227	0.7978	0.271558	0.557724	0.627934
P06	21242862699	21158586999	54123	15889204628	2997463420	1601393268	670471891	0	191015826	3455622	3e-06	0.750958	0.141667	0.075685	0.031688	0.892624	0.889083	0.982231	0.830532	0.274254	0.540002	0.610654
P07	22380630773	22283910554	370849	15844265258	3571583403	2173874386	693817782	0	192877637	4663817	1.7e-05	0.711018	0.160276	0.097554	0.031135	0.871294	0.867529	0.976391	0.991034	0.171787	0.419822	0.553761
P08	16996468386	16842536276	183526	10834813123	2961432307	2311483051	734626668	0	132603653	4964030	1.1e-05	0.643301	0.175831	0.137241	0.043617	0.819131	0.811712	0.963916	1.09463	0.134534	0.386404	0.491091
P09	22708413162	22546633785	476754	15976668936	3839213388	1772843389	957434064	0	151345351	3187767	2.1e-05	0.708606	0.170279	0.07863	0.042465	0.878884	0.872623	0.979372	0.995475	0.177511	0.460335	0.530033
P10	18589903546	18336655268	993976	10836777356	3643532680	2834913612	1020441718	0	99568232	6807777	5.4e-05	0.59099	0.198702	0.154604	0.05565	0.789692	0.778934	0.936003	1.16334	0.123806	0.329421	0.505588
P11	17938826759	17713589151	331146	11640436683	3703312022	1648291146	721219527	0	106805644	7660380	1.9e-05	0.657147	0.209066	0.093052	0.040716	0.866213	0.855337	0.933077	1.17215	0.125469	0.376788	0.514809
P12	23143552427	23030956755	491230	17558519507	3536832926	1389398495	545716335	0	165864764	2731830	2.1e-05	0.762388	0.153569	0.060327	0.023695	0.915956	0.9115	0.983797	0.91695	0.238475	0.471833	0.601498
P13	21333057772	21178103649	608470	13782125168	3970158616	2585882965	839332095	0	131670964	3225054	2.9e-05	0.650772	0.187465	0.122102	0.039632	0.838238	0.832149	0.976092	0.980653	0.170141	0.446223	0.517016
P14	20654064281	20540058387	419193	16076090106	2936942378	1070925768	455682649	0	148928743	2537823	2e-05	0.78267	0.142986	0.052138	0.022185	0.925656	0.920547	0.983245	0.947565	0.198895	0.455866	0.554029
P15	15478999400	15367288511	408472	10482945933	2837061731	1594483856	452392013	0	97908849	3264681	2.7e-05	0.68216	0.184617	0.103758	0.029439	0.866777	0.860521	0.967732	1.04319	0.171693	0.402003	0.54814
P16	21900107554	21740138274	160099	16230473787	3711789471	1362241636	435474360	0	0	0	7e-06	0.746567	0.170734	0.06266	0.020031	0.917302	0.910601	0	0.887496	0.289409	0.671236	0.52381
P17	19897875568	19729594321	51724	14122096455	3410702681	1628339481	568404392	0	0	0	3e-06	0.715782	0.172872	0.082533	0.02881	0.888655	0.881139	0	0.98924	0.281713	0.571346	0.596348
P18	14143459258	13993697911	11912	9301606412	3280311672	974218347	437549911	0	0	0	1e-06	0.6647	0.234413	0.069618	0.031268	0.899113	0.889593	0	1.46665	0.051256	0.217087	0.551605
P19	15312867682	15187435541	18908	9354835212	2725288455	2131634569	975658910	0	0	0	1e-06	0.615959	0.179444	0.140355	0.064241	0.795402	0.788887	0	1.56611	0.040473	0.156096	0.862492
P20	21365460486	21197873193	43940	14946476173	3584460703	1980809257	686083721	0	0	0	2e-06	0.705093	0.169095	0.093444	0.032366	0.874188	0.867331	0	0.92321	0.268628	0.648852	0.489943
P21	14499949573	14326722228	44528	7824946122	3956805481	1868077411	676849654	0	0	0	3e-06	0.546178	0.276184	0.130391	0.047244	0.822362	0.812537	0	1.47067	0.096008	0.2482	0.609052
P22	9817684775	9706103138	19326	5650383364	2581379937	1004973206	469347470	0	0	0	2e-06	0.582147	0.265954	0.10354	0.048356	0.848102	0.838463	0	1.85244	0.008707	0.129468	0.877626
P23	14453292133	14286630468	25032	9029626322	3590127125	1284019296	382832974	0	0	0	2e-06	0.632033	0.251293	0.089876	0.026797	0.883326	0.87314	0	1.41315	0.108444	0.34296	0.543575
P24	27281446230	27056027690	12284	20208456673	4181530195	1919512998	746516473	0	0	0	0	0.746911	0.154551	0.070946	0.027592	0.901462	0.894014	0	0.916846	0.274939	0.64897	0.513766
P25	11993521160	11825297641	13888	7119921041	2975378746	1135858942	594125292	0	0	0	1e-06	0.602092	0.251611	0.096053	0.050242	0.853704	0.841729	0	1.5491	0.050548	0.260218	0.48251
P26	22418450603	22208807634	172010	10015567672	3375187686	6759918104	2057963540	0	0	0	8e-06	0.450973	0.151975	0.30438	0.092664	0.602948	0.59731	0	0.925565	0.311995	0.591482	0.622472
P27	16356617219	16200291471	34366	10066248772	4244252521	1300838272	588918091	0	0	0	2e-06	0.621362	0.261986	0.080297	0.036352	0.883348	0.874906	0	1.20022	0.178837	0.461429	0.554019
P28	22609019017	22435785175	35790	15679067117	3758775808	2223381756	774525028	0	0	0	2e-06	0.698842	0.167535	0.0991	0.034522	0.866377	0.859738	0	0.872722	0.335754	0.654716	0.648822
P29	12826496769	12674153409	56366	6130003953	4299104937	1797385382	447603117	0	57780533	4069072	4e-06	0.483662	0.339203	0.141815	0.035316	0.822864	0.813091	0.93421	1.25418	0.069864	0.347448	0.364018
P31	9994443602	9926543828	44804	5819344255	2532643172	1305607064	268904918	0	54854109	2796817	5e-06	0.586241	0.255138	0.131527	0.027089	0.841379	0.835663	0.951487	0.992671	0.156231	0.541021	0.381276
P32	11697788387	11584091621	194263	6123494822	4022896850	1044651263	392854973	0	57510679	3840375	1.7e-05	0.528612	0.347278	0.09018	0.033913	0.87589	0.867377	0.937403	1.30785	0.075049	0.310508	0.382132
P33	13240537117	13106176390	206855	7626057069	3465528291	1368567802	645817729	0	72056178	3271676	1.6e-05	0.581867	0.264419	0.104422	0.049276	0.846287	0.837699	0.956568	1.18309	0.084805	0.455446	0.355072
P34	22469269211	22287441294	89203	16638344104	3453925118	1602603614	592479532	0	0	0	4e-06	0.746535	0.154972	0.071906	0.026584	0.901506	0.894211	0	0.940951	0.308888	0.617697	0.598638
P35	21763605817	21591499886	4632	17001446876	3005812073	1153918840	430317811	0	0	0	0	0.787414	0.139213	0.053443	0.01993	0.926627	0.919299	0	0.912009	0.297257	0.60898	0.615517
